# Supplementary material for: Effects of the Interface between Inorganic and Organic Components in a Bi2Te3–Polypyrrole Bulk Composite on Its Thermoelectric Performance
Source: Materials (Basel). 2021 Jun 4;14(11):3080. doi: 10.3390/ma14113080 (PMC8200231; doi:10.3390/ma14113080)
Supplement: Supplementary file 1 [file materials-14-03080-s001.zip]

Archive with 1 entries (1 files):
- materials-1222276-supplementary.pdf
